# Supplementary material for: Leveraging Artificial Intelligence and Gene Expression Analysis to Identify Some Potential Bovine Coronavirus (BCoV) Receptors and Host Cell Enzymes Potentially Involved in the Viral Replication and Tissue Tropism
Source: Int J Mol Sci. 2025 Feb 4;26(3):1328. doi: 10.3390/ijms26031328 (PMC11818245; doi:10.3390/ijms26031328)
Supplement: Supplementary file 1 [file ijms-26-01328-s001.zip]

Archive with 1 entries (1 files):
- ijms-3414254-supplementary.pdf
